# Supplementary material for: Kininogen Cleavage Assay: Diagnostic Assistance for Kinin-Mediated Angioedema Conditions
Source: PLoS One. 2016 Sep 29;11(9):e0163958. doi: 10.1371/journal.pone.0163958 (PMC5042432; doi:10.1371/journal.pone.0163958)
Supplement: S1 File — In this Excel file, the “list” sheet recapitulates all processed samples, in a roughly chronological order. In the early phase (lower “key” numbers) of this study more unrelated samples were analyzed than in the final stages. “Rémi’s” data were acquired with the alternative protocol described in S2 Fig, “Pauline’s” data with the main protocol. Samples analyzed by both protocols are compared in the “robustness” sheet. The inter assay variability was analyzed in the “reproducibility “sheet, with corresponding raw data in the “358–360”sheets. Quantification details from “Pauline’s” data can be found in sheet SM, SF, PM and PF, using the “key” identifier. Columns J-N of the “list” sheet were used for the inclusion/exclusion processing, as described in Material and Methods section, with the following precision: FXII mutation carriers were included in the nC1inh-AE cohort if they were affected (n = 8), healthy carriers were not included. The “final cohort” categorization was used to report data in the “included samples” sheet, and to proceed to statistical analysis. (XLSX) [file pone.0163958.s004.xlsx]

## Sheet: Conditions de WB
Echantillons :	Dépôt 10 µL
Plasma :	0,5 µL
AC anti-HK (14) :	0,5 µL AC / gel
	Incubation 1h
	Non recyclé
Révélation :	1 min ECL
	5 image en 20 s

## Sheet: SM
Sujets sains masculins
Date		Gamme 3					Sujets sains masculins
2015-05-07		Quantité HK (ng)	Densitométrie				Numéro	ref		Densitométrie	Quantité HK (ng)	ng / µL	Clivage (%)
HM1		20	3137441	Pente =	170972		22	177	H-M	19300578	118.131	236.262	0.560052		56.0052
		40	6262268	Ordonnée =	-896516		12	178	H-M	17472096	107.436	214.873	0.307065
		80	10191211				19	179	H-M	14804914	91.8364	183.673	1.4354
		110	19565973				33	180	H-M	14871843	92.2278	184.456	0.520866
							1	181	H-M	14526666	90.2089	180.418	4.94738
Date		Gamme 3					Sujets sains masculins
2015-05-07		Quantité HK (ng)	Densitométrie				Numéro			Densitométrie	Quantité HK (ng)	ng / µL	Clivage (%)
HM2		20	2330586	Pente =	213232		38	182	H-M	16108743	75.1432	150.286	0.66272
		40	10469304	Ordonnée =	85828.2		30	183	H-M	19342144	90.307	180.614	0.822701
		80	18877536				20	184	H-M	10573470	49.1842	98.3684	1.77877
		110	21973842				31	185	H-M	20693700	96.6454	193.291	0.613502
							24	186	H-M	15891395	74.1239	148.248	5.20681
Date		Gamme 3					Sujets sains masculins
2015-05-07		Quantité HK (ng)	Densitométrie				Numéro			Densitométrie	Quantité HK (ng)	ng / µL	Clivage (%)
HM3		20	6542984	Pente =	142838		3	187	H-M	15945790	69.0359	138.072	0.468825
		40	15033760	Ordonnée =	6.08482e+06		4	188	H-M	17225216	77.9931	155.986	0.40704
		80	17158400				14	189	H-M	14888328	61.6327	123.265	0.467221
		110	21313712				21	190	H-M	21012420	104.507	209.014	0.796347
							2	191	H-M	13002869	48.4327	96.8655	4.57087
Date		Gamme 3					Sujets sains masculins
2015-05-07		Quantité HK (ng)	Densitométrie				Numéro			Densitométrie	Quantité HK (ng)	ng / µL	Clivage (%)
HM4		20	4516456	Pente =	196535		11	192	H-M	9391272	43.8556	87.7112	1.13668
		40	9663808	Ordonnée =	772128		5	193	H-M	9458960	44.2	88.4	0.880812
		80	14649992				18	194	H-M	15694974	75.9298	151.86	0.323044
		110	23391936				35	195	H-M	18781392	91.634	183.268	0.223127	refait 30/6
							6	196	H-M	10277160	48.3631	96.7262	1.91041	refait 30/6
Date		Gamme 3					Sujets sains masculins
2015-06-17		Quantité HK (ng)	Densitométrie				Numéro	REF	cohort	Densitométrie	Quantité HK (ng)	ng / µL	Clivage (%)
HM5		20	6780280	Pente =	300234		36	197	H-M	22057669	64.5432	129.086	7.7
		40	16744988	Ordonnée =	2.67961e+06		26	198	H-M	15479852	42.6342	85.2685	6.6
		80	27612960				32	199	H-M	13279320	35.3048	70.6097	12.1
		110	34638695				16	200	H-M	17278563	48.6253	97.2505	11.8
							40	201	H-M	20875302	60.605	121.21	11.1
Date		Gamme 3					Sujets sains masculins
2015-06-17		Quantité HK (ng)	Densitométrie				Numéro	REF	cohort	Densitométrie	Quantité HK (ng)	ng / µL	Clivage (%)
HM6		20	4222100	Pente =	179727		28	202	H-M	11029824	48.9068	97.8136	9.4
		40	12030250	Ordonnée =	2.23994e+06		27	203	H-M	10889040	48.1235	96.2469	7.6
		80	15385776				34	204	H-M	12526789	57.2359	114.472	14.6
		110	22253466				29	205	H-M	19585300	96.5093	193.019	9.5
							37	206	H-M	18991744	93.2068	186.414	14.2
Date		Gamme 3					Sujets sains masculins
12,02,15		Quantité HK (ng)	Densitométrie				Numéro	REF	cohort	Densitométrie	Quantité HK (ng)	97.8136	Clivage (%)
Gel 1		20	2688854	Pente =	266161			328	H-M	17572245	66.5686	133.137	0
		40	14233734	Ordonnée =	-145689				not included	20640678	78.0971	156.194
		80	19902820						not included	17053704	64.6204	129.241
								329	H-M	15029410	57.0148	114.03	0
									not included	13813540	52.4467	104.893
									not included	12385350	47.0808	94.1615
Date		Gamme 3					Sujets sains masculins
12,02,15		Quantité HK (ng)	Densitométrie				Numéro	REF	cohort	Densitométrie	Quantité HK (ng)	133.137	Clivage (%)
Gel 2		20	2022758	Pente =	286774			330	H-M	15578562	60.5528	121.106	0
		40	12574008	Ordonnée =	-1786410				not included	15104719	58.9005	117.801
		80	20192344						not included	17073540	65.7659	131.532
								331	H-M	14744988	57.6461	115.292	0
									not included	13334352	52.7271	105.454
									not included	14440594	56.5847	113.169
Date		Gamme 3					Sujets sains masculins
12,02,15		Quantité HK (ng)	Densitométrie				Numéro	REF	cohort	Densitométrie	Quantité HK (ng)	121.106	Clivage (%)
Gel 3		20	445824	Pente =	356295			332	H-M	11854899	45.3649	90.7298	0
		40	13500912	Ordonnée =	-4.30841e+06				not included	9463140	38.6521	77.3041
		80	23009376						not included	11771890	45.1319	90.2639
								340	H-M	16443960	58.2449	116.49	0
									not included	14498637	52.785	105.57
									not included	15843408	56.5593	113.119
Date		Gamme 3					Sujets sains masculins
17,02,15		Quantité HK (ng)	Densitométrie				Numéro	REF	cohort	Densitométrie	Quantité HK (ng)	90.7298	Clivage (%)
Ge 0		20	2238704	Pente =	209220			333	H-W ?	11004224	47.9994	95.9989	0
		40	13691810	Ordonnée =	961796				not included	10632096	46.2208	92.4416
		80	16245625						not included	12026855	52.8873	105.775
									not included	12687720	56.046	112.092
									not included	9510800	40.8614	81.7228
									not included	9101766	38.9063	77.8127
Date		Gamme 3					Sujets sains masculins
17,02,15		Quantité HK (ng)	Densitométrie				Numéro	REF	cohort	Densitométrie	Quantité HK (ng)	95.9989	Clivage (%)
Gel 1		20	1866696	Pente =	173341			334	H-M	8171682	36.5038	73.0077	0
		40	13944008	Ordonnée =	1.84408e+06				not included	9447126	43.8618	87.7237
		80	13989248						not included	9410128	43.6484	87.2968
								335	H-M	13659464	68.1627	136.325	0
									not included	17381260	89.6337	179.267
									not included	18739240	97.4679	194.936
Date		Gamme 3					Sujets sains masculins
17,02,15		Quantité HK (ng)	Densitométrie				Numéro	REF	cohort	Densitométrie	Quantité HK (ng)	73.0077	Clivage (%)
Gel 2		20	1180400	Pente =	271042			349	H-W ?	16800315	74.2146	148.429	0
		40	8914950	Ordonnée =	-3.31495e+06				not included	10845710	52.2453	104.491
		80	17905650						not included	17583096	77.1027	154.205
								336	H-M	18105776	79.0311	158.062	0
									not included	11212850	53.5999	107.2
									not included	8242150	42.6396	85.2791
Date		Gamme 3					Sujets sains masculins
17,02,15		Quantité HK (ng)	Densitométrie				Numéro	REF	cohort	Densitométrie	Quantité HK (ng)	148.429	Clivage (%)
Gel 3		20	1107964	Pente =	310851			351	H-W ?	15232250	62.1632	124.326	0
		40	9869496	Ordonnée =	-4.09126e+06				not included	15234480	62.1704	124.341
		80	20267936						not included	10755836	47.7627	95.5254
								339	H-M	18484877	72.6268	145.254	0
									not included	17350580	68.9778	137.956
									not included	9419436	43.4635	86.9271
Date		Gamme 3					Sujets sains feminins
18,02,15		Quantité HK (ng)	Densitométrie				Numéro	REF	cohort	Densitométrie	Quantité HK (ng)	124.326	Clivage (%)
Gel 1		20	2233157	Pente =	626530			348	H-W ?	15641064	41.4002	82.8005	0
		40	14763766	Ordonnée =	-10297452				not included	18691680	46.2693	92.5386
		80							not included	21588240	50.8925	101.785
									not included	24607897	55.7121	111.424
									not included	25851780	57.6975	115.395
									not included	21754449	51.1578	102.316
Date		Gamme 3					Sujets sains masculins
18,02,15		Quantité HK (ng)	Densitométrie				Numéro	REF	cohort	Densitométrie	Quantité HK (ng)	124.326	Clivage (%)
Gel 2		20	1870180	Pente =	579485			337	H-M	19007766	49.5738	99.1476	0
		40	13459888	Ordonnée =	-9719528				v	26124352	61.8547	123.709
		80							H-M	26796080	63.0139	126.028
								357	H-W ?	23670400	57.62	115.24	0
									not included	25616134	60.9777	121.955
									not included	16235030	44.789	89.578
Date		Gamme 3					Sujets sains masculins
18,02,15		Quantité HK (ng)	Densitométrie				Numéro	REF	cohort	Densitométrie	Quantité HK (ng)	99.1476	Clivage (%)
Gel 3		20	2215304	Pente =	425209			344	H-M	15986120	52.386	104.772	0
		40	10719488	Ordonnée =	-6288880				not included	19941768	61.6888	123.378
		80							not included	21026914	64.2408	128.482
								341	H-M	34452434	95.8148	191.63	0
									not included	30926939	87.5236	175.047
									not included	27349792	79.1109	158.222
Date		Gamme 3					Sujets sains masculins
18,02,15		Quantité HK (ng)	Densitométrie				Numéro	REF	cohort	Densitométrie	Quantité HK (ng)	104.772	Clivage (%)
Gel 4		20	2310458	Pente =	603894			343	H-M	18062909	46.0848	92.1695	0
		40	14388348	Ordonnée =	-9767432				not included	20352664	49.8764	99.7528
		80							not included	21183680	51.2525	102.505
									not included	21957152	52.5333	105.067
									not included	34026158	72.5186	145.037
									not included	26349792	59.8072	119.614
Date		Gamme 3					Sujets sains masculins
18,02,15		Quantité HK (ng)	Densitométrie				Numéro	REF	cohort	Densitométrie	Quantité HK (ng)	92.1695	Clivage (%)
Gel 5		20	3528945	Pente =	300197			342	H-M	20744067	76.9903	153.981	0
		40	9799956	Ordonnée =	-2.36816e+06				not included	20369280	75.7418	151.484
		80	21594165						not included	18883950	70.7939	141.588
								352	H-W ?	21709920	80.2077	160.415	0
									not included	18777508	70.4394	140.879
									not included	18261568	68.7207	137.441
Date		Gamme 3					Sujets sains feminins
18,02,15		Quantité HK (ng)	Densitométrie				Numéro	REF	cohort	Densitométrie	Quantité HK (ng)	153.981	Clivage (%)
Gel 6		20	5322996	Pente =	315716			347	H-W ?	13043126	44.4527	88.9055	0
		40	11637324	Ordonnée =	-991332				not included	16640704	55.8477	111.695
		80							not included	16484820	55.354	110.708
								355	H-W ?	18285120	61.0562	122.112	0
									not included	21629784	71.6501	143.3
									not included
Date		Gamme 3					Sujets sains masculins
18,02,15		Quantité HK (ng)	Densitométrie				Numéro	REF	cohort	Densitométrie	Quantité HK (ng)	88.9055	Clivage (%)
Gel 7		20	8055311	Pente =	591128			356	H-W ?	18632733	37.8936	75.7873	0
		40	19877862	Ordonnée =	-3767240				not included	25193809	48.9929	97.9858
		80							not included	28105920	53.9193	107.839
								338	H-M	38316164	71.1917	142.383	0
									not included	32734761	61.7498	123.5
									not included	28029103
Date		Gamme 3					Sujets sains feminins
19,02,15		Quantité HK (ng)	Densitométrie				Numéro	REF	cohort	Densitométrie	Quantité HK (ng)	75.7873	Clivage (%)
Gel 1		20	1429450	Pente =	276472			354	H-W ?	8560768	38.677	77.354	0
		40	11878000	Ordonnée =	-2.13235e+06				not included	12958708	54.5844	109.169
		80	19001600						not included	12081600	51.4119	102.824
								345	H-M	17769000	71.9832	143.966	0
									not included	17272150	70.1861	140.372
									not included	8383450	38.0357	76.0713
Date		Gamme 3					Sujets sains feminins
19,02,15		Quantité HK (ng)	Densitométrie				Numéro	REF	cohort	Densitométrie	Quantité HK (ng)	77.354	Clivage (%)
Gel 2		20	698544	Pente =	633380			350	H-W ?	21257280	52.4588	104.918	0
		40	13366150	Ordonnée =	-11969062				not included	19356897	49.4584	98.9167
		80							not included	19362497	49.4672	98.9344
									not included	19010285	48.9111	97.8223
									not included	22124333	53.8277	107.655
									not included	21379974	52.6525	105.305
Date		Gamme 3					Sujets sains masculins
19,02,15		Quantité HK (ng)	Densitométrie				Numéro	REF	cohort	Densitométrie	Quantité HK (ng)	104.918	Clivage (%)
Gel 3		20	1455650	Pente =	603190				not included	16409478	44.7912	89.5825
		40	13519450	Ordonnée =	-10608150				not included	15193750	42.7757	85.5515
		80							not included	10251750	34.5826	69.1653
								346	H-M	21173815	52.6898	105.38	0
									not included	21995250	54.0516	108.103
									not included	8482850	31.6501	63.3001
Date		Gamme 3					Sujets sains feminins
19,02,15		Quantité HK (ng)	Densitométrie				Numéro	REF	cohort	Densitométrie	Quantité HK (ng)	89.5825	Clivage (%)
Gel 4		20	560609	Pente =	472460				not included	14711648	49.9518	99.9036
		40	10009818	Ordonnée =	-8888600				not included	9741800	39.4327	78.8654
		80							not included	14457080	49.413	98.826
								353	H-W ?	25710946	73.2327	146.465	0
									not included	19040454	59.1141	118.228
									not included	18899251	58.8152	117.63

## Sheet: SF
Sujets sains féminins
Date		Gamme 3					Sujets sains féminins
2015-06-17		Quantité HK (ng)	Densitométrie				Numéro	REF	cohort	Densitométrie	Quantité HK (ng)	ng / µL	Clivage (%)
HW1		20	6877112	Pente =	221378		6839571	207	H-W	11319892	33.4315	66.8631	15.2
		40	14951796	Ordonnée =	3.91888e+06		6838689	208	H-W	13896540	45.0707	90.1413	13
		80	20955620				6843442	210	H-W	11405844	33.8198	67.6396	14.4
		110	28235545				6846140	210	H-W	13899145	45.0824	90.1648	14.3
							6841222	211	H-W	14463342	47.631	95.262	16.5
Date		Gamme 3					Sujets sains féminins
2015-06-17		Quantité HK (ng)	Densitométrie				Numéro	REF	cohort	Densitométrie	Quantité HK (ng)	ng / µL	Clivage (%)
HW2		20	7104147	Pente =	170492		6840639	212	H-W	11794926	39.9901	79.9802	8.6
		40	14326011	Ordonnée =	4.97694e+06		6838658	213	H-W	14763281	57.4007	114.801	10.7
		80	16562232				6839574	214	H-W	14476345	55.7177	111.435	6.5
		110	24538320				6841223	215	H-W	16000170	64.6555	129.311	5.2
							6838670	216	H-W	17473336	73.2962	146.592	9
Date		Gamme 3					Sujets sains féminins
2015-06-18		Quantité HK (ng)	Densitométrie				Numéro	REF	cohort	Densitométrie	Quantité HK (ng)	ng / µL	Clivage (%)
HW3		20	13078117	Pente =	163485		6840640	217	H-W	18244221	39.0368	78.0735	5.7
		40	21225191	Ordonnée =	1.18623e+07		6839580	218	H-W	15499380	22.2473	44.4945	7.5
		80	24514560				6840641	219	H-W	15778455	23.9543	47.9086	9.6
		110	29502592				6846143	220	H-W	24196306	75.4442	150.888	10.6
							6840638	221	H-W	15409784	21.6992	43.3984	33.4
Date		Gamme 3					Sujets sains féminins
2015-06-18		Quantité HK (ng)	Densitométrie				Numéro	REF	cohort	Densitométrie	Quantité HK (ng)	ng / µL	Clivage (%)
HW4		20	8000636	Pente =	261884		6838652	222	H-W	25763256	86.8843	173.769	3
		40	14534220	Ordonnée =	3.00964e+06		6846150	223	H-W	20841546	68.0909	136.182	7.2
		80	22252222				6839565	224	H-W	18424062	58.8597	117.719	3.9
		110	32722470				6841224	225	H-W	16850169	52.8499	105.7	5.5
							6839561	226	H-W	18967784	60.9359	121.872	7.9
Date		Gamme 3					Sujets sains féminins
2015-06-18		Quantité HK (ng)	Densitométrie				Numéro	REF	cohort	Densitométrie	Quantité HK (ng)	ng / µL	Clivage (%)
HW5		20	11636295	Pente =	159578		6839554	227	H-W	14283966	34.1914	68.3828	4.8
		40	15499359	Ordonnée =	8.82775e+06		6838664	228	H-W	9282357	2.84878	5.69756	13.1
		80	22070016				6838690	229	H-W	17521889	54.4819	108.964	8
		110	25999953				6840643	230	H-W	15665106	42.8463	85.6927	7.1
							6840637	231	H-W	21501638	79.421	158.842	3.9
Date		Gamme 3					Sujets sains féminins
2015-06-18		Quantité HK (ng)	Densitométrie				Numéro	REF	cohort	Densitométrie	Quantité HK (ng)	ng / µL	Clivage (%)
HW6		20	10521765	Pente =	195210		6846154	232	H-W	12175293	22.2527	44.5054	7.2
		40	16671748	Ordonnée =	7.83135e+06		6839553	233	H-W	17746290	50.7912	101.582	4.3
		80	24681447				6838677	234	H-W	13246912	27.7423	55.4846	6.2
		110	28252878				6839579	235	H-W	21881860	71.9765	143.953	6.1
							6839581	236	H-W	17739942	31.2638	62.5275	4.5

## Sheet: PM
Sujets malades masculins
Date		Gamme 3					Sujets malades masculins
2015-06-19		Quantité HK (ng)	Densitométrie				Numéro	REF	cohort	Densitométrie	Quantité HK (ng)	ng / µL	Clivage (%)
PM1		20	9525266	Pente =	106113		6XIV	68	not included	9923240	19.539	39.0781	13.7
		40	12764739	Ordonnée =	7.8499e+06		7II	69	not included	110448	-72.9361	0	84.1
		80	16115476				6I	63	not included	8833690	9.2712	18.5424	17.6
		110					VA	71	NC1-AE-M	9882712	19.1571	38.3142	26.3
							1VI	138	NC1-AE-M	12529464	44.0999	88.1999	10.4
Date		Gamme 3					Sujets malades masculins
2015-06-19		Quantité HK (ng)	Densitométrie				Numéro	REF	cohort	Densitométrie	Quantité HK (ng)	ng / µL	Clivage (%)
PM 2		20	7846740	Pente =	150399		1XIII	61	NC1-AE-MM7	8450316	11.1295	22.259	26.4
N-Cat2		40	14653646	Ordonnée =	6.77645e+06		6XI	66	NC1-AE-MM8	7892924	7.42342	14.8468	23
		80	20278555				XV	75	NC1-AE-MM9	8417600	10.912	21.824	33
		110	21926610				6III	141	not included	12579626	38.5852	77.1704	19.8
							9I	162	NC1-AE-M	8214534	9.5618	19.1236	13.6
Date		Gamme 3					Sujets malades masculins
2015-06-19		Quantité HK (ng)	Densitométrie				Numéro	REF	cohort	Densitométrie	Quantité HK (ng)	ng / µL	Clivage (%)
PM3		20	12900000	Pente =	179951		9XI	172	NC1-AE-M/	14752474	23.0223	46.0446	7.8
N-Cat		40	19891750	Ordonnée =	1.06096e+07		9XII	173	NC1-AE-M/	542940	0	0	89.1
		80	24068550				9xIII	174	NC1-AE-M/	12864632	12.5314	25.0628	20.5
		110	30565788				9XIV	175	NC1-AE-M	254020	0	0	94.6
							9XV	176	NC1-AE-M	20461973	54.7504	109.501	13.5
Date		Gamme 3					Sujets malades masculins
2015-06-19		Quantité HK (ng)	Densitométrie				Numéro	REF	cohort	Densitométrie	Quantité HK (ng)	ng / µL	Clivage (%)
PM4		20	10819080	Pente =	200468		9VI	167	NC1-AE-M	2463515	-23.3227	0	70.6
		40		Ordonnée =	7.13898e+06		9VII	168	NC1-AE-M	13416865	31.3162	62.6323	19.2
		80	24164195				9VIII	169	NC1-AE-M	14002968	34.2398	68.4797	10.3
		110	28531940				9IV	165	NC1-AE-M	9563112	12.0924	24.1847	30.1
							9X	171	NC1-AE-M	55641	-35.334	0	96.2
							Sujets malades masculins
Date		Gamme 3					Sujets malades féminins
04,07,15		Quantité HK (ng)	Densitométrie				Numéro	REF	cohort	Densitométrie	Quantité HK (ng)	0	Clivage (%)
PM5		20	13203645	Pente =	196844		244	304	NC1-AE-W	9874656	-11.4085	-22.8171	27.9
		40	22939070	Ordonnée =	1.21204e+07		97	305	NC1-AE-W	12544356	2.15396	4.30793	30.1
		80	29557148				533	303	NC1-AE-W	23946012	60.0762	120.152	14
		110	31992610				645	302	NC1-AE-W	20809662	44.1431	88.2861	20.4
							197	299	NC1-AE-M	26974400	75.4609	150.922	10.5
Date		Gamme 3					Sujets malades masculins
04,07,15		Quantité HK (ng)	Densitométrie				Numéro	REF	cohort	Densitométrie	Quantité HK (ng)	0	Clivage (%)
PM6		20	8131250	Pente =	217001		170	289	NC1-AE-M	17824536	60.2752	120.55	13.1
		40	14559200	Ordonnée =	4.74477e+06		105	290	NC1-AE-M	17785020	60.0931	120.186	9.6
		80	22318520				208	301	NC1-AE-M	24592028	91.4617	182.923	1.5
		110	28220310				148	293	NC1-AE-M	27562311	105.15	210.299	2.1
							444	291	NC1-AE-M	36886032	148.116	296.232	4.9
Date		Gamme 3					Sujets malades masculins
04,07,15		Quantité HK (ng)	Densitométrie				Numéro	REF	cohort	Densitométrie	Quantité HK (ng)	0	Clivage (%)
PM7		20	9540826	Pente =	243070		357	296	NC1-AE-M	19722148	58.6047	117.209	1.5
		40	16257618	Ordonnée =	5.47712e+06		488	295	NC1-AE-M	10663902	21.3386	42.6773	23
		80	24847791				189	298	NC1-AE-M	14669040	37.816	75.6319	9.9
		110	32029680				137	297	NC1-AE-M	10406490	20.2796	40.5593	23.9
							235	292	NC1-AE-M	6653648	4.84027	9.68055	50.9
Date		Gamme 3					Sujets malades masculins
04,07,15		Quantité HK (ng)	Densitométrie				Numéro	REF	cohort	Densitométrie	Quantité HK (ng)	0	Clivage (%)
PM8 EcHc		20	9105500	Pente =	284004		156	294	NC1-AE-M	16936010	46.5277	93.0553	8.8
		40	17449900	Ordonnée =	3.72199e+06		529	300	NC1-AE-M	13791960	35.4572	70.9144	15.8
		80	21807170				631	307	NC1-AE-M	18687808	52.6959	105.392	5.4
		110	37526280				649	306	remission	0	-13.1054	-26.2109	95.6
										13102373	33.0291	66.0582	8.8

## Sheet: PF
Sujets sains féminins
Date		Gamme 3					Sujets pathologiques féminins
23,06,15		Quantité HK (ng)	Densitométrie				Numéro	REF	cohort	Densitométrie	Quantité HK (ng)	ng / µL	Clivage (%)
PW1		20	5288445	Pente =	79371.9		1XV	91	NC1-AE-W	1951560	-37.1931	-74.3862	33.6
		40	9446614	Ordonnée =	4.90365e+06		5I	104	NC1-AE-W	5800190	11.2955	22.5909	12.2
		80	11669112				II	119	NC1-AE-W	2558358	-29.5481	-59.0962	31.5
		110	13053399				Z	161	NC1-AE-W	7227904	29.2831	58.5662	11
							1V	89	NC1-AE-W	25728	-61.4565	-122.913	96
Date		Gamme 3					Sujets pathologiques féminins
23,06,15		Quantité HK (ng)	Densitométrie				Numéro	REF	cohort	Densitométrie	Quantité HK (ng)	ng / µL	Clivage (%)
PW2		20	4005850	Pente =	121279		XVIII	136	NC1-AE-W	22446	-28.6756	-57.3512	94.5
		40	10565478	Ordonnée =	3.50019e+06		1	79	NC1-AE-W	14539032	91.0204	182.041	2.5
		80	13795911				10	84	NC1-AE-W	1633628	-15.3907	-30.7813	50.6
		110	15953208				U	125	NC1-AE-W	66600	-28.3115	-56.6231	70
							6VI	107	NC1-AE-W	2717363	-6.45477	-12.9095	9.6	done again in P
Date		Gamme 3					Sujets pathologiques féminins
23,06,15		Quantité HK (ng)	Densitométrie				Numéro	REF	cohort	Densitométrie	Quantité HK (ng)	ng / µL	Clivage (%)
PW3		20	1660672	Pente =	142577		IX	121	NC1-AE-W	4128512	25.1889	50.3777	13.1	done again in P
		40	8419008	Ordonnée =	537156		III	120	not included	6349482	40.7662	81.5324	8.4
		80	12043616				7	82	NC1-AE-W	1450680	6.40723	12.8145	43.7
		110	15669609				A	116	NC1-AE-W	555012	0.125236	0.250473	9.3
							8	83	not included	8233120	53.9776	107.955	11.4
Date		Gamme 3					Sujets pathologiques féminins
23,06,15		Quantité HK (ng)	Densitométrie				Numéro	REF	cohort	Densitométrie	Quantité HK (ng)	ng / µL	Clivage (%)
PW4		20	6176989	Pente =	175501		0	124	NC1-AE-W	136175	-20.2762	-40.5525	92.2
		40	12416012	Ordonnée =	3.69468e+06		4III	103	NC1-AE-W	185100	-19.9975	-39.9949	74.4
		80	16848272				12	145	NC1-AE-W	12212450	48.534	97.0679	4.1
		110	23212760				XIA	131	NC1-AE-W	125919	-20.3347	-40.6694	86.8
							I	118	NC1-AE-W	32683	-20.8659	-41.7319	98.1
Date		Gamme 3					Sujets pathologiques féminins
27,06,15		Quantité HK (ng)	Densitométrie				Numéro	REF	cohort	Densitométrie	Quantité HK (ng)	ng / µL	Clivage (%)
OP1		20	15299050	Pente =	166808		PL	237	OP : O5	163804	-74.4511	0	96.5
		40	20503338	Ordonnée =	1.25828e+07		PL	238	OPO	15264185	16.0745	32.1489	24.1
		80	24874866				CC	239	OP : O6	188500	-74.3031	0	97.5
		110	31356060				CC	240	OPO	23274468	64.0955	128.191	23.8
							9II	163	not included	16865673	25.6753	51.3505	8.1
Date		Gamme 3					Sujets pathologiques féminins
27,06,15		Quantité HK (ng)	Densitométrie				Numéro	REF	cohort	Densitométrie	Quantité HK (ng)	ng / µL	Clivage (%)
OP2		20	14233514	Pente =	271481		MM	241	OP	18766464	34.5616	69.1232	26.2
		40	21112527	Ordonnée =	9.38365e+06		MM	242	OPO	36679605	100.545	201.089	1.7
		80	30812264							9127635	-0.943014	-1.88603	50.8
		110					GA	243	OP	562194	-32.4938	-64.9876	96.1
							GA	244	OPO	12590166	11.8112	23.6224	29.6
Date		Gamme 3					Sujets pathologiques féminins
27,06,15		Quantité HK (ng)	Densitométrie				Numéro	REF	cohort	Densitométrie	Quantité HK (ng)	ng / µL	Clivage (%)
OP3		20	9838512	Pente =	206078		MC	245	OP: O3	13925883	48.8274	97.6548	12.3
		40	10233307	Ordonnée =	3.86361e+06		MC	246	OPO	16762330	62.5913	125.183	11
		80	19161240				WA	247	OP : O4	13915935	48.7791	97.5582	24.8
		110	27740992				WA	248	OPO	23671494	96.1182	192.236	20
							1XIV	139	not included	953394	-14.1219	0	69.1
Date		Gamme 3					Sujets pathologiques féminins
27,06,15		Quantité HK (ng)	Densitométrie				Numéro	REF	cohort	Densitométrie	Quantité HK (ng)	ng / µL	Clivage (%)
OP4		20	1116850	Pente =	387985		LV	249	OP	14493180	42.7563	85.5126	21.8
		40	20967656	Ordonnée =	-2.09563e+06		LV	250	OPO	23763498	66.6498	133.3	11.2
		80	24982440				CS	252	OP0	35178044	96.0699	192.14	10.7
		110	41546782				CS	251	OP	30367025	83.6699	167.34	25.4
							9V	166	NC1-AE-M	13706100	40.7277	81.4554	20.4
Date		Gamme 3					Sujets pathologiques féminins
27,06,15		Quantité HK (ng)	Densitométrie				Numéro	REF	cohort	Densitométrie	Quantité HK (ng)	ng / µL	Clivage (%)
OP5		20	5608950	Pente =	199761		CE	253	OP : O1	10458000	41.6664	83.3329	17.1
		40	11485600	Ordonnée =	2.13469e+06		CE	254	OPO	18603410	82.4423	164.885	4.8
		80	16503900				GC	255	OP : O2	706740	-7.14829	0	90.5
		110	24880440				GC	256	OPO	17328025	76.0577	152.115	19.3
							9IX	170	not included	10785892	43.3079	86.6157	9.8
Date		Gamme 3					Sujets pathologiques féminins
27,06,15		Quantité HK (ng)	Densitométrie				Numéro	REF	cohort	Densitométrie	Quantité HK (ng)	ng / µL	Clivage (%)
OP6		20	9755550	Pente =	188648		DE	257	OP	11188122	25.2762	50.5523	39.8
		40	14639198	Ordonnée =	6.41982e+06		DE	258	OPO	7912260	7.91124	15.8225	42.7
		80	21252000				CM	259	OP	85920	-33.5752	0	98.3
		110	27194593				CM	260	OPO	18762048	65.4246	130.849	13.8
							9III	164	not included	13393224	36.9651	73.9302	10.3
Date		Gamme 3					Sujets pathologiques féminins
27,06,15		Quantité HK (ng)	Densitométrie				Numéro	REF	cohort	Densitométrie	Quantité HK (ng)	ng / µL	Clivage (%)
Ec-Hc		20	5521369	Pente =	168828		GM	261	not included	13385512	60.6474	121.295	8.5	En crise
		40	11338404	Ordonnée =	3.14654e+06		GM	262	not included	15461100	72.9415	145.883	16.2	Hors crise
	Ec	80	16300856				BC	263	NC1-AE-W	187302	-17.5281	-35.0562	98.4	En crise
		110	21632492				BC	264	remission	24136002	124.325	248.649	17.1	Hors crise
							BJ	265	NC1-AE-M	10395229	42.9354	85.8708	25.2
Date		Gamme 3					Sujets pathologiques féminins
27,06,15		Quantité HK (ng)	Densitométrie				Numéro	REF	cohort	Densitométrie	Quantité HK (ng)	ng / µL	Clivage (%)
PW5		20	6871238	Pente =	325674		GL	266	not included	28007520	87.9209	175.842	5
		40	13516638	Ordonnée =	-625992		6XIII	143	not included	15265776	48.7966	97.5932	3.6
		80	19873335				2VII	99	OP	129888	2.32097	4.64195	88.4
		110	38653200				5	81	NC1-AE-W	22322178	70.4637	140.927	4.2
							81	???	H-W	17739942	56.3937	112.787	4.5
Date		Gamme 3					Sujets pathologiques féminins
30,06,15		Quantité HK (ng)	Densitométrie				Numéro	REF	cohort	Densitométrie	Quantité HK (ng)	ng / µL	Clivage (%)
HOP1		20	6448351	Pente =	182437		312	312	H+OP	21249984	88.6547	177.309	7.4
		40	15638076	Ordonnée =	5.07605e+06		311	311	H+OP	17573220	68.5011	137.002	2.9
		80	18883152				327	327	H+OP	16361231	61.8578	123.716	11.7
		110	24943980				315	315	H+OP	23647443	101.796	203.592	5.2
							323	323	H+OP	20794124	86.156	172.312	11.5
Date		Gamme 3					Sujets pathologiques féminins
30,06,15		Quantité HK (ng)	Densitométrie				Numéro	REF	cohort	Densitométrie	Quantité HK (ng)	0	Clivage (%)
HOP2		20	5514313	Pente =	183103		318	318	H+OP	27070256	117.355	234.709	3.8
		40	16683226	Ordonnée =	5.58233e+06		322	322	H+OP	17599056	65.6283	131.257	7.4
		80	22608257				320	320	H+OP	35929670	165.739	331.479	3.5
		110	23299194				317	317	H+OP	33490525	152.418	304.837	6.1
							319	319	H+OP	21725924	88.1669	176.334	8.9
Date		Gamme 3					Sujets pathologiques féminins
30,06,15		Quantité HK (ng)	Densitométrie				Numéro	REF	cohort	Densitométrie	Quantité HK (ng)	0	Clivage (%)
HOP3		20	6133085	Pente =	194931		130	279	H+OP	16818112	74.4426	148.885	2.9
		40	11888290	Ordonnée =	2.30692e+06		310	310	H+OP	21015151	95.9735	191.947	2.5
		80	13955840				316	316	H+OP	19275368	87.0484	174.097	2.8
		110	25983276				313	313	H+OP	22714440	104.691	209.382	4.3
							134	277	H+OP	24115077	111.876	223.752	6.5
Date		Gamme 3					Sujets pathologiques féminins
30,06,15		Quantité HK (ng)	Densitométrie				Numéro	REF	cohort	Densitométrie	Quantité HK (ng)	0	Clivage (%)
HOP4		20	432397	Pente =	300771		35	195	H-M	23117990	92.5192	185.038	1.3	2° gel
		40	10724507	Ordonnée =	-4.70914e+06		6	196	H-M	21539606	87.2714	174.543	2.5	2° gel
		80	14034450				2I	93	NC1-AE-W	182223	16.2627	32.5254	89.2
		110	31164978				2VIII	100	OPO	76950	15.9127	31.8254	77.1
							9442	85	NC1-AE-W	2458056	23.8294	47.6587	55.8
Date		Gamme 3					Sujets pathologiques féminins
02,07,15		Quantité HK (ng)	Densitométrie				Numéro	REF	cohort	Densitométrie	Quantité HK (ng)	0	Clivage (%)
HOP5		20	6660864	Pente =	167877		326	326	H+OP	23351055	118.176	236.353	4.7
		40	12029598	Ordonnée =	3.51201e+06		138	278	H+OP	17025917	80.499	160.998	4.3
		80	13362300				314	314	H+OP	23436240	118.684	237.368	2.7
		110	23964435				118	273	H+OP	25747928	132.454	264.908	17.2
							625	274	H+OP	24577044	125.479	250.959	5.4
Date		Gamme 3					Sujets pathologiques féminins
02,07,15		Quantité HK (ng)	Densitométrie				Numéro	REF	cohort	Densitométrie	Quantité HK (ng)	0	Clivage (%)
HOP6		20	9303690	Pente =	91138.8		BI	270	Enzymes normales	12448732	38.8444	77.6887	6.7
		40	14224468	Ordonnée =	8.9085e+06		RC	271	Enzymes normales	7973340	-10.2609	-20.5217	14.8
		80	16584750				BC	272	Enzymes normales	16730369	85.8236	171.647	11.5
		110	18305812				637	275	H+OP	17191800	90.8866	181.773	14.8
							135	276	H+OP	11562360	29.1188	58.2377	32.5
Date		Gamme 3					Sujets pathologiques féminins
02,07,15		Quantité HK (ng)	Densitométrie				Numéro	REF	cohort	Densitométrie	Quantité HK (ng)	0	Clivage (%)
HOP7		20	5041000	Pente =	145089		325	325	H+OP	14040520	70.5907	141.181	6.5
		40	12145400	Ordonnée =	3.79857e+06		309	309	H+OP	18246336	99.5784	199.157	2.3
		80	14449500				148	280	H+OP	17981750	97.7548	195.51	2.2
		110	19830700				675	281	H+OP	20473950	114.932	229.864	6.1
							139	282	H+OP	13378548	66.0282	132.056	23.1
Date		Gamme 3					Sujets pathologiques féminins
02,07,15		Quantité HK (ng)	Densitométrie				Numéro	REF	cohort	Densitométrie	Quantité HK (ng)	0	Clivage (%)
HOP8		20	4254650	Pente =	88680.9		146	283	H+OP	10173540	77.6737	155.347	3.8
		40	7923456	Ordonnée =	3.28536e+06		145	284	H+OP	8262540	56.1246	112.249	1.3
		80	10247500				672	285	H+OP	10455681	80.8553	161.711	6.8
		110	12886072				150	286	H+OP	255150	-34.1699	-68.3398	94.3
							140	287	H+OP	13385260	113.89	227.781	17.4
							145	288	H+OP	11274852	90.0926	180.185	5.2
Date		Gamme 3					Sujets pathologiques féminins
19,06,15		Quantité HK (ng)	Densitométrie				Numéro	REF	cohort	Densitométrie	Quantité HK (ng)	0	Clivage (%)
Ncat		20	12900000	Pente =	179951		BI	270	Enzymes normales	14752474	23.0223	46.0446	7.8
		40	19891750	Ordonnée =	1.06096e+07		RC	271	Enzymes normales	542940	-55.9412	-111.882	89.1
		80	24068550				BC	272	Enzymes normales	12864632	12.5314	25.0628	20.5
		110	30565788				637	275	H+OP	254020	-57.5467	-115.093	94.6
							135	276	H+OP	20461973	54.7504	109.501	13.5

## Sheet: List
Healthy/Pathological	final cohort	SEX	Rémi's WB NFµg/ml	Rémi'S WB clivage	Pauline's WB NFµg/ml	Pauline's WB %clivage	key	Exclusion1 : Symptomatic ?/ duplicate	Exclusion2 : kinin catabolism defect	Diagnostic	commentary	to be included ? (yes / no)
Healthy		M	165.194	0.136434			1					yes
Healthy		M	138.859	0.223233			2					yes
Healthy		M	162.927	0.107394			3					yes
Healthy		M	151.67	0.255528			4					yes
Healthy		M	197.776	0.0525002			5					yes
Healthy		M	203.222	0.0461467			6					yes
Healthy		M	151.52	0.0591802			7					yes
Healthy		M	149.992	0.0893641			8					yes
Healthy		M	109.106	0.209612			9					yes
Healthy		M	142.237	0.0647086			10					yes
Healthy		M	167.499	0.0826156			11					yes
Healthy		M	163.568	0.191605			12					yes
Healthy		M	198.446	0.0359154			13					yes
Healthy		M	204.698	0.0999437			14					yes
Healthy		M	81.2585	0.305069			15					yes
Healthy		M	141.811	0.0622475			16					yes
Healthy		M	149.694	0.0472941			17					yes
Healthy		M	79.7485	0.331512			18					yes
Healthy		M	124.285	0.0803896			19					yes
Healthy		M	160.259	0.0543205			20					yes
Healthy		M	181.229	0.282707			21					yes
Healthy		M	204.073	0.192853			22					yes
Healthy		M	205.601	0.109555			23					yes
Healthy		M	101.536	0.0319852			24					yes
Healthy		M	122.579	0.0309481			25					yes
Healthy		F	76.0205	0.609994			26					yes
Healthy		F	126.706	0.207012			27					yes
Healthy		F	112.664	0.0920045			28					yes
Healthy		F	99.8593	0.0921466			29					yes
Healthy		F	75.4614	0.212877			30					yes
Healthy		F	40.3812	0.515986			31					yes
Healthy		F	142.515	0.152697			32		yes			yes
Healthy		F	57.7714	0.176634			33					yes
Healthy		F	43.01	0.440004			34					yes
Healthy		F	107.175	0.127582			35					yes
Healthy		F	73.2939	0.320769			36					yes
Healthy		F	77.1075	0.356224			37					yes
Healthy		F	119.059	0.0924895			38					yes
Healthy		F	98.3547	0.192042			39					yes
Healthy		F	110.756	0.164554			40					yes
Healthy		F	159.21	0.126279			41		yes			yes
Healthy		F	224.516	0.0625078			42					yes
Healthy		F	153.748	0.0404877			43					yes
Healthy		F	119.658	0.118942			44					yes
Healthy		F	108.66	0.285864			45					yes
Healthy		F	180.087	0.199418			46					yes
Healthy		F	179.698	0.0771288			47					yes
Healthy		F	79.835	0.205288			48					yes
Healthy		F	64.2757	0.341657			49					yes
Healthy		F	83.1315	0.291172			50					yes
Healthy		F	99.5492	0.269638			51					yes
Healthy		F	114.463	0.176877			52					yes
Healthy		F	56.4265	0.200028			53					yes
Healthy		F	91.1842	0.17			54					yes
Pathological		M	25.0882	0.625814			55	no		FXII-HAE		no
Pathological		M	91.3739	0.0891707			56	no		FXII-HAE		no
Pathological		M	83.006	0.371489			57	no		FXII-HAE		no
Pathological		M	0	0.725205			58			incertain		no
Pathological		M	107.083	0.290108			59			nC1inh-AE	tranexamic acid	yes
Pathological		M	79.4454	0.2167			60	re59		nC1inh-AE	tranexamic acid	no
Pathological	C1HAE-M	M	55.899	0.567784	22.259	26.4	61			C1Inh-HAE		no
Pathological		M	125.389	0.280425			62			incertain		no
Pathological	not included	M	128.699	0.481462	18.5424	17.6	63		yes	incertain		no
Pathological		M	105.828	0.534727			64	re63	yes	incertain		no
Pathological		M	93.2253	0.502557			65	no				no
Pathological	NC1-AE-M	M	117.59	0.494526	14.8468	23	66			nC1inh-AE		yes
Pathological		M	123.531	0.464486			67	re66		nC1inh-AE		no
Pathological	not included	M	52.0559	0.496273	39.0781	13.7	68			incertain		no
Pathological	not included	M	0	0.738559	0	84.1	69			C1-AAE		no
Pathological		M	92.5347	0.376217			70		yes	AE-IEC		no
Pathological	NC1-AE-M	M	13.3765	0.680208	38.3142	26.3	71			nC1inh-AE		yes
Pathological		M	7.00587	0.959695			72	no		FXII-HAE		no
Pathological		M	0	0.868574			73	re71		nC1inh-AE		no
Pathological		M	85.5151	0.542445			74		yes	nC1inh-AE		no
Pathological	NC1-AE-M	M	60.419	0.471217	21.824	33	75	yes		FXII-HAE		yes
Pathological		M	43.2631	0.625701			76	re75		FXII-HAE		no
Pathological		M	59.1726	0.333491			77	no		FXII-HAE		no
Pathological		M	91.2602	0.402015			78	no		FXII-HAE		no
Pathological	NC1-AE-W	F	172.346	0.101752	182.041	2.5	79	yes		FXII-HAE		yes
Pathological		F	123.081	0.105608			80	no		FXII-HAE		no
Pathological	NC1-AE-W	F	111.577	0.0996363	140.927	4.2	81	yes		FXII-HAE		yes
Pathological	NC1-AE-W	F	0	0.796143	12.8145	43.7	82			nC1inh-AE	oestro sensible	yes
Pathological	not included	F	47.473	0.438714	107.955	11.4	83			incertain	oestro sensible	no
Pathological	NC1-AE-W	F	0	0.678606	0	50.6	84			nC1inh-AE	oestro sensible	yes
Pathological	NC1-AE-W	F	60.4987	0.455655	47.6587	55.8	85			nC1inh-AE	oestro sensible	yes
Pathological		F	0	0.985025			86	re124		nC1inh-AE	oestro sensible	no
Pathological		F	43.0853	0.546863			87	re83		incertain	oestro sensible	no
Pathological		F	28.886	0.634471			88	yes		C1Inh-HAE		yes
Pathological	NC1-AE-W	F	0	0.93933	0	96	89			nC1inh-AE	oestro sensible	yes
Pathological		F	43.3386	0.172783			90	treatment		nC1inh-AE	oestro sensible tranexamic acid	no
Pathological	NC1-AE-W	F	11.4947	0.90419	0	33.6	91	yes		nC1inh-AE		yes
Pathological		F	18.6265	0.901315			92			nC1inh-AE		yes
Pathological	NC1-AE-W	F	0	0.944364	32.5254	89.2	93			nC1inh-AE	oestro sensible	yes
Pathological		F	30.856	0.539202			94	re93		nC1inh-AE	oestro sensible	no
Pathological		F	0	0.942019			95			nC1inh-AE	oestro sensible	yes
Pathological		F	111.016	0.213324			96	re95		nC1inh-AE	oestro sensible	no
Pathological		F	0	0.873321			97			nC1inh-AE	oestro sensible	yes
Pathological		F	0	0.787977			98			nC1inh-AE	oestro sensible	yes
Pathological	OP	F	0	0.685636	4.64195	88.4	99			nC1inh-AE	OP	yes
Pathological	non OP	F	0	0.945221	31.8254	77.1	100			nC1inh-AE	non OP	yes
Pathological		F	10.5793	0.781661			101	re97		nC1inh-AE	oestro sensible	no
Pathological		F	82.004	0.337549			102		yes	nC1inh-AE		no
Pathological	NC1-AE-W	F	11.9528	0.915432	0	74.4	103			nC1inh-AE	oestro sensible	yes
Pathological	NC1-AE-W	F	61.3842	0.411408	22.5909	12.2	104			nC1inh-AE	tranexamic acid, Berinert	yes
Pathological		F	51.9846	0.229773			105	re104		nC1inh-AE	tranexamic acid, Berinert	no
Pathological		F	106.01	0.223147			106	re104		nC1inh-AE	tranexamic acid, Berinert	no
Pathological	NC1-AE-W	F	91.3179	0.532062	0	9.6	107			nC1inh-AE	oestro sensible	yes
Pathological		F	61.4383	0.588522			108	no				no
Pathological		F	156.494	0.56052			109	yes		incertain		yes
Pathological		F	58.2012	0.60283			110	re111		nC1inh-AE		no
Pathological		F	98.0995	0.468017			111	yes		nC1inh-AE		yes
Pathological		F	0	0.822377			112	re103		nC1inh-AE	oestro sensible	no
Pathological		F	116.656	0.102275			113			incertain	oestro sensible	no
Pathological		F	113.864	0.14065			114			incertain	oestro sensible	no
Pathological		F	61.1824	0.368185			115		yes	incertain		no
Pathological	NC1-AE-W	F	45.1368	0.517638	0.250473	9.3	116			nC1inh-AE	oestro sensible	yes
Pathological		F	85.4324	0.443166			117	re116		nC1inh-AE	oestro sensible	no
Pathological	NC1-AE-W	F	0	0.908279	0	98.1	118	yes		FXII-HAE		yes
Pathological	NC1-AE-W	F	26.4099	0.897598	0	31.5	119	yes		FXII-HAE		yes
Pathological	not included	F	70.2371	0.136778	81.5324	8.4	120	yes	yes	nC1inh-AE		no
Pathological	NC1-AE-W	F	52.5618	0.466906	50.3777	13.1	121	yes		FXII-HAE		yes
Pathological		F	77.2452	0.0816522			122	re124		nC1inh-AE	oestro sensible tranexamic acid	no
Pathological		F	46.2224	0.404565			123	re124		nC1inh-AE		no
Pathological	NC1-AE-W	F	0	0.981266	0	92.2	124			nC1inh-AE		yes
Pathological	NC1-AE-W	F	7.53093	0.603782	0	70	125			nC1inh-AE	oestro sensible	yes
Pathological		F	86.5182	0.578414			126	no				no
Pathological		F	94.9636	0.406989			127	re125		nC1inh-AE	oestro sensible	no
Pathological		F	21.3444	0.949986			128	no				no
Pathological		F	146.786	0.266317			129			nC1inh-AE	oestro sensible	yes
Pathological		F	35.9469	0.764853			130	yes		nC1inh-AE		yes
Pathological	NC1-AE-W	F	0	0.92021	0	86.8	131			nC1inh-AE	oestro sensible	yes
Pathological		F	7.08909	0.976362			132	no				no
Pathological		F	114.709	0.319498			133	re131		nC1inh-AE	oestro sensible	no
Pathological		F	166.892	0.185142			134	re131		nC1inh-AE	oestro sensible	no
Pathological		F	88.7265	0.449412			135	no		FXII-HAE		no
Pathological	NC1-AE-W	F	0	0.89889	0	94.5	136	yes		FXII-HAE		yes
Pathological		M	150.61	0.0877196			137	no, re55		FXII-HAE		no
Pathological	not included	M	124.727	0.150434	88.1999	10.4	138	treatment		incertain	sous traitement	no
Pathological	not included	M	82.2081	0.301862	0	69.1	139			incertain		no
Pathological		M	114.243	0.428053			140			incertain		no
Pathological	not included	M	125.547	0.425288	77.1704	19.8	141			incertain		no
Pathological		M	170.246	0.389918			142			incertain		no
Pathological	not included	M	141.402	0.522883	97.5932	3.6	143			incertain		no
Pathological		M	18.7185	0.33271			144	re70	yes	AE-IEC		no
Pathological	NC1-AE-W	F	67.9979	0.120194	97.0679	4.1	145	yes		FXII-HAE		yes
Pathological		F	94.2456	0.254746			146			incertain		no
Pathological		F	74.4436	0.33667			147	re98		nC1inh-AE	oestro sensible	no
Pathological		F	36.1212	0.725093			148		yes	nC1inh-AE		no
Pathological		F	142.291	0.394932			149			incertain		no
Pathological		F	220.445	0.484306			150	re107		nC1inh-AE	oestro sensible	no
Pathological		F	26.2529	0.523679			151	re103		nC1inh-AE	oestro sensible	no
Pathological		F	80.6655	0.226786			152	re115	yes	incertain		no
Pathological		F	64.8139	0.171834			153			nC1inh-AE		yes
Pathological		F	149.847	0.270976			154	re155 treatment		nC1inh-AE	tranexamic acid	no
Pathological		F	38.0728	0.608525			155			nC1inh-AE	tranexamic acid	yes
Pathological		F	133.252	0.223845			156	re129		nC1inh-AE	oestro sensible	no
Pathological		F	71.6569	0.338869			157	re121		FXII-HAE		no
Pathological		F	201.552	0.440009			158	re125		nC1inh-AE	oestro sensible	no
Pathological		F	131.097	0.248331			159			incertain		no
Pathological		F	310.115	0.356314			160	re161		nC1inh-AE	oestro sensible	no
Pathological	NC1-AE-W	F	114.624	0.395133	58.5662	11	161			nC1inh-AE	oestro sensible	yes
Pathological	NC1-AE-M	M	59.1956	0.318759	19.1236	13.6	162			nC1inh-AE		yes
Pathological	not included	M	108.3	0.0684779	51.3505	8.1	163			incertain		no
Pathological	not included	M	44.0689	0.321096	73.9302	10.3	164			incertain		no
Pathological	NC1-AE-M	M	52.5721	0.38588	24.1847	30.1	165			nC1inh-AE		yes
Pathological	NC1-AE-M	M	36.2565	0.419282	81.4554	20.4	166			nC1inh-AE		yes
Pathological	NC1-AE-M	M	84.1541	0.0938428	0	70.6	167			nC1inh-AE		yes
Pathological	NC1-AE-M	M	42.2505	0.204978	62.6323	19.2	168			nC1inh-AE		yes
Pathological	NC1-AE-M	M	45.9439	0.158812	68.4797	10.3	169			nC1inh-AE	tranexamic acid	yes
Pathological	not included	M	50.5678	0.17444	86.6157	9.8	170			incertain		no
Pathological	NC1-AE-M	M	27.3935	0.246888	0	96.2	171			nC1inh-AE	tranexamic acid	yes
Pathological	NC1-AE-M	M	62.121	0.142074	46.0446	7.8	172			nC1inh-AE	tranexamic acid	yes
Pathological	NC1-AE-M	M	73.094	0.147199	0	89.1	173			nC1inh-AE		yes
Pathological	NC1-AE-M	M	79.4097	0.180784	25.0628	20.5	174			nC1inh-AE		yes
Pathological	NC1-AE-M	M	67.1721	0.175021	0	94.6	175			nC1inh-AE		yes
Pathological	NC1-AE-M	M	71.5994	0.157737	126.844	13.5	176			nC1inh-AE	tranexamic acid	yes
Healthy	H-M	M			236.262	0.560052	177					yes
Healthy	H-M	M			214.873	0.307065	178					yes
Healthy	H-M	M			183.673	1.4354	179					yes
Healthy	H-M	M			184.456	0.520866	180					yes
Healthy	H-M	M			180.418	4.94738	181					yes
Healthy	H-M	M			150.286	0.66272	182					yes
Healthy	H-M	M			180.614	0.822701	183					yes
Healthy	H-M	M			98.3684	1.77877	184					yes
Healthy	H-M	M			193.291	0.613502	185					yes
Healthy	H-M	M			148.248	5.20681	186					yes
Healthy	H-M	M			138.072	0.468825	187					yes
Healthy	H-M	M			155.986	0.40704	188					yes
Healthy	H-M	M			123.265	0.467221	189					yes
Healthy	H-M	M			209.014	0.796347	190					yes
Healthy	H-M	M			96.8655	4.57087	191					yes
Healthy	H-M	M			87.7112	1.13668	192					yes
Healthy	H-M	M			88.4	0.880812	193					yes
Healthy	H-M	M			151.86	0.323044	194					yes
Healthy	H-M	M			185.038	1.3	195					yes
Healthy	H-M	M			174.543	2.5	196					yes
Healthy	H-M	M			129.086	7.7	197					yes
Healthy	H-M	M			85.2685	6.6	198					yes
Healthy	H-M	M			70.6097	12.1	199					yes
Healthy	H-M	M			97.2505	11.8	200					yes
Healthy	H-M	M			121.21	11.1	201					yes
Healthy	H-M	M			97.8136	9.4	202					yes
Healthy	H-M	M			96.2469	7.6	203					yes
Healthy	H-M	M			114.472	14.6	204					yes
Healthy	H-M	M			193.019	9.5	205					yes
Healthy	H-M	M			186.414	14.2	206					yes
Healthy	H-W nonOP	F			66.8631	15.2	207				Non OP	yes
Healthy	H-W nonOP	F			90.1413	13	208				Non OP	yes
Healthy	H-W nonOP	F			67.6396	14.4	209				Non OP	yes
Healthy	H-W nonOP	F			90.1648	14.3	210				Non OP	yes
Healthy	H-W nonOP	F			95.262	16.5	211				Non OP	yes
Healthy	H-W nonOP	F			82.0474	8.6	212				Non OP	yes
Healthy	H-W nonOP	F			115.27	10.7	213				Non OP	yes
Healthy	H-W nonOP	F			112.058	6.5	214				Non OP	yes
Healthy	H-W nonOP	F			129.113	5.2	215				Non OP	yes
Healthy	H-W nonOP	F			145.601	9	216				Non OP	yes
Healthy	H-W nonOP	F			78.0735	5.7	217				Non OP	yes
Healthy	H-W nonOP	F			44.4945	7.5	218				Non OP	yes
Healthy	H-W nonOP	F			47.9086	9.6	219				Non OP	yes
Healthy	H-W nonOP	F			150.888	10.6	220				Non OP	yes
Healthy	H-W nonOP	F			43.3984	33.4	221				Non OP	yes
Healthy	H-W nonOP	F			173.769	3	222				Non OP	yes
Healthy	H-W nonOP	F			136.182	7.2	223				Non OP	yes
Healthy	H-W nonOP	F			117.719	3.9	224				Non OP	yes
Healthy	H-W nonOP	F			105.7	5.5	225				Non OP	yes
Healthy	H-W nonOP	F			121.872	7.9	226				Non OP	yes
Healthy	H-W nonOP	F			68.3828	4.8	227				Non OP	yes
Healthy	H-W nonOP	F			5.69756	13.1	228				Non OP	yes
Healthy	H-W nonOP	F			108.964	8	229				Non OP	yes
Healthy	H-W nonOP	F			85.6927	7.1	230				Non OP	yes
Healthy	H-W nonOP	F			158.842	3.9	231				Non OP	yes
Healthy	H-W nonOP	F			44.5054	7.2	232				Non OP	yes
Healthy	H-W nonOP	F			101.582	4.3	233				Non OP	yes
Healthy	H-W nonOP	F			55.4846	6.2	234				Non OP	yes
Healthy	H-W nonOP	F			143.953	6.1	235				Non OP	yes
Healthy	H-W nonOP	F			62.5275	4.5	236				Non OP	yes
Pathological	OP	F			0	96.5	237			nC1Inh-AE	OP	yes
Pathological	non OP	F			32.1489	24.1	238	re237		nC1Inh-AE	non OP	yes
Pathological	OP	F			0	97.5	239			nC1Inh-AE	OP	yes
Pathological	non OP	F			128.191	23.8	240	re239		nC1Inh-AE	non OP	yes
Pathological	OP	F			74.3302	26.2	241			nC1Inh-AE	OP	yes
Pathological	non OP	F			280.29	1.7	242	re241		nC1Inh-AE	non OP	yes
Pathological	OP	F			0	96.1	243			nC1Inh-AE	OP	yes
Pathological	non OP	F			23.6224	29.6	244	re243		nC1Inh-AE	non OP	yes
Pathological	OP	F			97.6548	12.3	245			nC1Inh-AE	OP	yes
Pathological	non OP	F			125.183	11	246	re245		nC1Inh-AE	non OP	yes
Pathological	OP	F			97.5582	24.8	247			nC1Inh-AE	OP	yes
Pathological	non OP	F			192.236	20	248	re247		nC1Inh-AE	non OP	yes
Pathological	OP	F			85.5126	21.8	249			nC1Inh-AE	OP	yes
Pathological	non OP	F			133.3	11.2	250	re249		nC1Inh-AE	non OP	yes
Pathological	OP	F			167.34	25.4	251			nC1Inh-AE	OP	yes
Pathological	non OP	F			192.14	10.7	252	re251		nC1Inh-AE	non OP	yes
Pathological	OP	F			83.3329	17.1	253			nC1Inh-AE	OP	yes
Pathological	non OP	F			164.885	4.8	254	re253		nC1Inh-AE	non OP	yes
Pathological	OP	F			0	90.5	255			nC1Inh-AE	OP	yes
Pathological	non OP	F			152.115	19.3	256	re255		nC1Inh-AE	non OP	yes
Pathological	OP	F			50.5523	39.8	257			nC1Inh-AE	OP	yes
Pathological	non OP	F			15.8225	42.7	258	re257		nC1Inh-AE	non OP	yes
Pathological	OP	F			0	98.3	259			nC1Inh-AE	OP	yes
Pathological	non OP	F			130.849	13.8	260	re259		nC1Inh-AE	non OP	yes
Pathological	not included	F			121.295	8.5	261	remission		incertain		no
Pathological	not included	F			145.883	16.2	262	crisis		incertain		no
Pathological	NC1-AE-W	F			0	98.4	263	crisis		nC1Inh-AE		yes
Pathological	remission	F			248.649	17.1	264	remission		nC1Inh-AE		yes
Pathological	NC1-AE-M	M			85.8708	25.2	265			nC1Inh-AE		yes
Pathological	not included	M			175.842	5	266			incertain		no
Pathological	KinCat	M			236.353	4.7	267		yes	nC1inh-AE		yes
Pathological	KinCat	M			172.888	4.3	268		yes	nC1inh-AE		yes
Pathological	KinCat	F			237.368	2.7	269		yes	nC1inh-AE		yes
Pathological	NC1-AE-M	M			77.6887	6.7	270			nC1inh-AE		yes
Pathological	NC1-AE-W	F			0	14.8	271			nC1inh-AE		yes
Pathological	NC1-AE-W	F			171.647	11.5	272			nC1inh-AE		yes
Healthy	H-W+OP	F			264.908	17.2	273				OP	yes
Healthy	H-W+OP	F			250.959	5.4	274				OP	yes
Healthy	H-W+OP	F			181.773	14.8	275				OP	yes
Healthy	H-W+OP	F			58.2377	32.5	276				OP	yes
Healthy	H-W+OP	F			223.752	6.5	277				OP	yes
Healthy	H-W+OP	F			160.998	4.3	278				OP	yes
Healthy	H-W+OP	F			148.885	2.9	279				OP	yes
Healthy	H-W+OP	F			195.51	2.2	280				OP	yes
Healthy	H-W+OP	F			229.864	6.1	281				OP	yes
Healthy	H-W+OP	F			132.056	23.1	282				OP	yes
Healthy	H-W+OP	F			155.347	3.8	283				OP	yes
Healthy	H-W+OP	F			112.249	1.3	284				OP	yes
Healthy	H-W+OP	F			161.711	6.8	285				OP	yes
Healthy	not included	F			0	94.3	286				OP	no
Healthy	H-W+OP	F			227.781	17.4	287				OP	yes
Healthy	H-W+OP	F			180.185	5.2	288				OP	yes
Pathological	NC1-AE-M	M			120.55	13.1	289			nC1Inh-AE		yes
Pathological	NC1-AE-M	M			120.186	9.6	290			nC1Inh-AE		yes
Pathological	NC1-AE-M	M			296.232	4.9	291			nC1Inh-AE		yes
Pathological	NC1-AE-M	M			9.68055	50.9	292			nC1Inh-AE		yes
Pathological	NC1-AE-M	M			210.299	2.1	293			nC1Inh-AE		yes
Pathological	NC1-AE-M	M			93.0553	8.8	294			nC1Inh-AE		yes
Pathological	NC1-AE-M	M			42.6773	23	295			nC1Inh-AE		yes
Pathological	NC1-AE-M	M			117.209	1.5	296			nC1Inh-AE		yes
Pathological	NC1-AE-M	M			40.5593	23.9	297			nC1Inh-AE		yes
Pathological	NC1-AE-M	M			75.6319	9.9	298			nC1Inh-AE		yes
Pathological	NC1-AE-M	M			150.922	10.5	299			nC1Inh-AE		yes
Pathological	NC1-AE-M	M			70.9144	15.8	300			nC1Inh-AE		yes
Pathological	NC1-AE-M	M			182.923	1.5	301			nC1Inh-AE		yes
Pathological	NC1-AE-W	F			88.2861	20.4	302			nC1Inh-AE		yes
Pathological	NC1-AE-W	F			120.152	14	303			nC1Inh-AE		yes
Pathological	NC1-AE-W	F			0	27.9	304			nC1Inh-AE		yes
Pathological	NC1-AE-W	F			4.30793	30.1	305			nC1Inh-AE		yes
Pathological	NC1-AE-M	M			0	95.6	306	crisis		nC1Inh-AE		yes
Pathological	remission	M			105.392	5.4	307	remission		nC1Inh-AE		yes
Healthy		F					308					yes
Healthy	H-W+OP	F			199.157	2.3	309					yes
Healthy	H-W+OP	F			191.947	2.5	310					yes
Healthy	H-W+OP	F			137.002	2.9	311					yes
Healthy	H-W+OP	F			177.309	7.4	312					yes
Healthy	H-W+OP	F			209.382	4.3	313					yes
Healthy	H-W+OP	F			237.368	2.7	314					yes
Healthy	H-W+OP	F			203.592	5.2	315					yes
Healthy	H-W+OP	F			174.097	2.8	316					yes
Healthy	H-W+OP	F			304.837	6.1	317					yes
Healthy	H-W+OP	F			234.709	3.8	318					yes
Healthy	H-W+OP	F			176.334	8.9	319					yes
Healthy	H-W+OP	F			331.479	3.5	320					yes
Healthy		F					321					yes
Healthy	H-W+OP	F			131.257	7.4	322					yes
Healthy	H-W+OP	F			172.312	11.5	323					yes
Healthy		F					324					yes
Healthy	H-W+OP	F			141.181	6.5	325					yes
Healthy	H-W+OP	F			236.353	4.7	326					yes
Healthy	H-W+OP	F			123.716	11.7	327					yes
Healthy	H-M	M			133.137	0	328					yes
Healthy	H-M	M			114.03	0	329					yes
Healthy	H-M	M			121.106	0	330					yes
Healthy	H-M	M			115.292	0	331					yes
Healthy	H-M	M			90.7298	0	332					yes
Healthy	H-M	M			95.9989	0	333					yes
Healthy	H-M	M			73.0077	0	334					yes
Healthy	H-M	M			136.325	0	335					yes
Healthy	H-M	M			158.062	0	336					yes
Healthy	H-M	M			99.1476	0	337					yes
Healthy	H-M	M			142.383	0	338					yes
Healthy	H-M	M			145.254	0	339					yes
Healthy	H-M	M			116.49	0	340					yes
Healthy	H-M	M			191.63	0	341					yes
Healthy	H-M	M			153.981	0	342					yes
Healthy	H-M	M			92.1695	0	343					yes
Healthy	H-M	M			104.772	0	344					yes
Healthy	H-M	M			143.966	0	345					yes
Healthy	H-M	M			105.38	0	346					yes
Healthy	H-W ?	F			88.9055	0	347					yes
Healthy	H-W ?	F			82.8005	0	348					yes
Healthy	H-W ?	F			148.429	0	349					yes
Healthy	H-W ?	F			104.918	0	350					yes
Healthy	H-W ?	F			124.326	0	351					yes
Healthy	H-W ?	F			160.415	0	352					yes
Healthy	H-W ?	F			146.465	0	353					yes
Healthy	H-W ?	F			77.354	0	354					yes
Healthy	H-W ?	F			122.112	0	355					yes
Healthy	H-W ?	F			75.7873	0	356					yes
Healthy	H-W ?	F			115.24	0	357					yes
Healthy	H-M	M			116	3.4	358					yes
Healthy	H-M	M			103	2.9	359					yes
Healthy	H-W ?	F			131	6.7	360					yes
							bold: done by Pauline	no: exclusion criteria: no symtomes in a familial (FXII mutation or other) context7
										FXII-HAE
									yes: defect in kinin catabolism
								remission/crisis: when two samples from same patient need to be included
								reXX: second sample analysed from patient XX
								yes: default value, yes is specified only in FXII familiy context
								treatment: patient under prophylactic treatment

## Sheet: Included samples
	Men	Men	Men	Men	Men	Men	Women	Women	Women	Women	Women	Women	Women	Women	Women	Women	Women	Women	Women	Women	Women	Women	Women	Women	patient	patient	patient	patient	patient	patient
	Healthy	Healthy	Healthy	nC1Inh	nC1Inh	nC1Inh	Healthy	Healthy	Healthy	nC1Inh	nC1Inh	nC1Inh	H-noOP	H-noOP	H-noOP	H-OP	H-OP	H-OP	AE+OP	AE+OP	AE+OP	AE-noOP	AE-noOP	AE-noOP	AE noFXII	AE noFXII	AE noFXII	FXII-AE	FXII-AE	FXII-AE
	ref	N-HK	%Cl	ref	N-HK	%Cl	ref	N-HK	%Cl	ref	N-HK	%Cl	ref	N-HK	%Cl	ref	N-HK	%Cl	ref	N-HK	%Cl	ref	N-HK	%Cl	ref	N-HK	%Cl	ref	N-HK	%Cl
	177	236.262	0.560052	66	16.4145	23	207	66.8631	15.2	79	182.041	2.5	207	66.8631	15.2	273	264.908	17.2	99	4.64195	88.4	100	31.8254	77.1	66	16.4145	23	75	23.7671	33
	178	214.873	0.307065	71	38.3142	26.3	208	90.1413	13	81	140.927	4.2	208	90.1413	13	274	250.959	5.4	237	0	96.5	238	32.1489	24.1	71	38.3142	26.3	79	182.041	2.5
	179	183.673	1.4354	75	23.7671	33	209	67.6396	14.4	82	12.8145	43.7	209	67.6396	14.4	275	181.773	14.8	239	0	97.5	240	128.191	23.8	82	12.8145	43.7	81	140.927	4.2
	180	184.456	0.520866	162	20.9214	13.6	210	90.1648	14.3	84	0	50.6	210	90.1648	14.3	276	58.2377	32.5	241	74.3302	26.2	242	280.29	1.7	84	0	50.6	118	0	98.1
	181	180.418	4.94738	165	24.1847	30.1	211	95.262	16.5	85	47.6587	55.8	211	95.262	16.5	277	223.752	6.5	243	0	96.1	244	23.6224	29.6	85	47.6587	55.8	119	0	31.5
	182	150.286	0.66272	166	81.4554	20.4	212	82.0474	8.6	89	0	96	212	82.0474	8.6	278	160.998	4.3	245	97.6548	12.3	246	125.183	11	89	0	96	121	50.3777	13.1
	183	180.614	0.822701	167	0	70.6	213	115.27	10.7	91	0	33.6	213	115.27	10.7	279	148.885	2.9	247	97.5582	24.8	248	192.236	20	91	0	33.6	136	0	94.5
	184	98.3684	1.77877	168	62.6323	19.2	214	112.058	6.5	93	32.5254	89.2	214	112.058	6.5	280	195.51	2.2	249	85.5126	21.8	250	133.3	11.2	93	32.5254	89.2	145	97.0679	4.1
	185	193.291	0.613502	169	68.4797	10.3	215	129.113	5.2	99	4.64195	88.4	215	129.113	5.2	281	229.864	6.1	251	167.34	25.4	252	192.14	10.7	99	4.64195	88.4
	186	148.248	5.20681	171	0	96.2	216	145.601	9	103	0	74.4	216	145.601	9	282	132.056	23.1	253	83.3329	17.1	254	164.885	4.8	103	0	74.4
	187	138.072	0.468825	172	78.4951	7.8	217	78.0735	5.7	104	22.5909	12.2	217	78.0735	5.7	283	155.347	3.8	255	0	90.5	256	152.115	19.3	104	22.5909	12.2
	188	155.986	0.40704	173	0	89.1	218	44.4945	7.5	107	0	9.6	218	44.4945	7.5	284	112.249	1.3	257	50.5523	39.8	258	15.8225	42.7	107	0	9.6
	189	123.265	0.467221	174	62.5084	20.5	219	47.9086	9.6	116	0.250473	9.3	219	47.9086	9.6	285	161.711	6.8	259	0	98.3	260	130.849	13.8	116	0.250473	9.3
	190	209.014	0.796347	175	0	94.6	220	150.888	10.6	118	0	98.1	220	150.888	10.6	287	227.781	17.4							124	0	92.2
	191	96.8655	4.57087	176	126.844	13.5	221	43.3984	33.4	119	0	31.5	221	43.3984	33.4	288	180.185	5.2							125	0	70
	192	87.7112	1.13668	265	85.8708	25.2	222	173.769	3	121	50.3777	13.1	222	173.769	3	309	199.157	2.3							131	0	86.8
	193	88.4	0.880812	270	77.6887	6.7	223	136.182	7.2	124	0	92.2	223	136.182	7.2	310	191.947	2.5							161	58.5662	11
	194	151.86	0.323044	289	120.55	13.1	224	117.719	3.9	125	0	70	224	117.719	3.9	311	137.002	2.9							162	20.9214	13.6
	195	185.038	1.3	290	120.186	9.6	225	105.7	5.5	131	0	86.8	225	105.7	5.5	312	177.309	7.4							165	24.1847	30.1
	196	174.543	2.5	291	296.232	4.9	226	121.872	7.9	136	0	94.5	226	121.872	7.9	313	209.382	4.3							166	81.4554	20.4
	197	129.086	7.7	292	9.68055	50.9	227	68.3828	4.8	145	97.0679	4.1	227	68.3828	4.8	314	237.368	2.7							167	0	70.6
	198	85.2685	6.6	293	210.299	2.1	228	5.69756	13.1	161	58.5662	11	228	5.69756	13.1	315	203.592	5.2							168	62.6323	19.2
	199	70.6097	12.1	294	93.0553	8.8	229	108.964	8	237	0	96.5	229	108.964	8	316	174.097	2.8							169	68.4797	10.3
	200	97.2505	11.8	295	42.6773	23	230	85.6927	7.1	239	0	97.5	230	85.6927	7.1	317	304.837	6.1							171	0	96.2
	201	121.21	11.1	296	117.209	1.5	231	158.842	3.9	241	74.3302	26.2	231	158.842	3.9	318	234.709	3.8							172	78.4951	7.8
	202	97.8136	9.4	297	40.5593	23.9	232	44.5054	7.2	243	0	96.1	232	44.5054	7.2	319	176.334	8.9							173	0	89.1
	203	96.2469	7.6	298	75.6319	9.9	233	101.582	4.3	245	97.6548	12.3	233	101.582	4.3	320	331.479	3.5							174	62.5084	20.5
	204	114.472	14.6	299	150.922	10.5	234	55.4846	6.2	247	97.5582	24.8	234	55.4846	6.2	322	131.257	7.4							175	0	94.6
	205	193.019	9.5	300	70.9144	15.8	235	143.953	6.1	249	85.5126	21.8	235	143.953	6.1	323	172.312	11.5							176	126.844	13.5
	206	186.414	14.2	301	182.923	1.5	236	62.5275	4.5	251	167.34	25.4	236	62.5275	4.5	325	141.181	6.5							237	0	96.5
	328	133.137	0	306	0	95.6	273	264.908	17.2	253	83.3329	17.1				326	236.353	4.7							239	0	97.5
	329	114.03	0				274	250.959	5.4	255	0	90.5				327	123.716	11.7							241	74.3302	26.2
	330	121.106	0				275	181.773	14.8	257	50.5523	39.8													243	0	50.8
	331	115.292	0				276	58.2377	32.5	259	0	98.3													245	97.6548	12.3
	332	90.7298	0				277	223.752	6.5	263	0	98.4													247	97.5582	24.8
	333	95.9989	0				278	160.998	4.3	271	0	14.8													249	85.5126	21.8
	334	73.0077	0				279	148.885	2.9	272	171.647	11.5													251	167.34	25.4
	335	136.325	0				280	195.51	2.2	302	88.2861	20.4													253	83.3329	17.1
	336	158.062	0				281	229.864	6.1	303	120.152	14													255	0	90.5
	337	99.1476	0				282	132.056	23.1	304	0	27.9													257	50.5523	39.8
	338	142.383	0				283	155.347	3.8	305	4.30793	30.1													259	0	98.3
	339	145.254	0				284	112.249	1.3																263	0	98.4
	340	116.49	0				285	161.711	6.8																265	85.8708	25.2
	341	191.63	0				287	227.781	17.4																270	77.6887	6.7
	342	153.981	0				288	180.185	5.2																271	0	14.8
	343	92.1695	0				309	199.157	2.3																272	171.647	11.5
	344	104.772	0				310	191.947	2.5																289	120.55	13.1
	345	143.966	0				311	137.002	2.9																290	120.186	9.6
	346	105.38	0				312	177.309	7.4																291	296.232	4.9
	358	116	3.4				313	209.382	4.3																292	9.68055	50.9
	359	103	2.9				314	237.368	2.7																293	210.299	2.1
							315	203.592	5.2																294	93.0553	8.8
							316	174.097	2.8																295	42.6773	23
							317	304.837	6.1																296	117.209	1.5
							318	234.709	3.8																297	40.5593	23.9
							319	176.334	8.9																298	75.6319	9.9
							320	331.479	3.5																299	150.922	10.5
							322	131.257	7.4																300	70.9144	15.8
							323	172.312	11.5																301	182.923	1.5
							325	141.181	6.5																302	88.2861	20.4
							326	236.353	4.7																303	120.152	14
							327	123.716	11.7																304	0	27.9
							347	88.9055	0																305	4.30793	30.1
							348	82.8005	0																306	0	95.6
							349	148.429	0
							350	104.918	0
							351	124.326	0
							352	160.415	0
							353	146.465	0
							354	77.354	0
							355	122.112	0
							356	75.7873	0
							357	115.24	0
							360	131	6.7

## Sheet: Stat
		Healthy Men (n=51)	Female Healthy (n=74)			Healthy Men (n=51)	Female Healthy (n=74)		nC1Inh-AE Men (n=31)	nC1Inh-AE Men (n=31)		nC1Inh-AE Women (n=41)	nC1Inh-AE Women (n=41)		nC1Inh-AE +OP (n=13)	nC1Inh-AE +OP (n=13)	nC1Inh-AE -OP (n=13)	nC1Inh-AE -OP (n=13)		Healthy +OP (n=32)	Healthy +OP (n=32)		Healthy -OP (n=30)	Healthy -OP (n=30)								AE no FXII (n=64)	AE no FXII (n=64)		FXIIAE (n=8)	FXIIAE (n=8)
Number of values		51	74			51	74		31	31		41	41		13	13	13	13		32	32		30	30								64	64		8	8
Minimum		71	6			0	0		0	1.5		0	2.5		0	12.3	16	1.7		58	1.3		6	3								0	1.5		0	2.5
25% Percentile		98	89.75			0	2.9		21	9.6		0	13.55		0	23.3	32	10.85		150.5	3.05		66	5.425								0	12.23		0	4.125
Median		129	131.5			0.6	5.9		68	19.2		4	31.5		51	39.8	131	19.3		181	5.3		92.5	7.35								39.5	24.35		37	22.3
75% Percentile		175	176.3			4.6	8.925		117	30.1		84.5	88.8		92	96.3	178.5	26.85		229.5	8.525		123.8	11.28								86	70.45		130	79.13
Maximum		236	331			14.6	33.4		296	96.2		182	98.4		167	98.3	280	77.1		331	32.5		174	33.4								296	98.4		182	98.1
5% Percentile		80.2	44.75			0	0		0	1.5		0	4.11		0	12.3	16	1.7		93.1	1.885		26.35	3.495								0	2.8		0	2.5
95% Percentile		211.4	254.5			12.94	18.83		244.4	95.84		171.5	98.28		167	98.3	280	77.1		314.1	26.39		165.8	24.1								180.3	97.25		182	98.1
Mean		135.7	139.1			2.757	7.072		74.16	28.1		41.27	46.07		50.92	56.52	123.2	22.29		189.5	7.616		95.03	9.097								54.64	38.74		61.75	35.13
Std. Deviation		40.97	64.35			4.21	6.558		68.66	29.41		55.65	35.14		54.6	37.25	78.94	19.75		56.58	6.835		40.26	5.897								62.88	33.32		70.7	39.6
Std. Error of Mean		5.737	7.48			0.5895	0.7623		12.33	5.281		8.691	5.488		15.14	10.33	21.89	5.478		10	1.208		7.351	1.077								7.86	4.165		24.99	14
Lower 95% CI of mean		124.2	124.2			1.573	5.552		48.97	17.32		23.7	34.98		17.93	34.01	75.53	10.36		169.1	5.151		80	6.895								38.93	30.41		2.647	2.018
Upper 95% CI of mean		147.2	154			3.941	8.591		99.35	38.89		58.83	57.16		83.92	79.02	170.9	34.23		209.9	10.08		110.1	11.3								70.35	47.06		120.9	68.23
Sum		6920	10292			140.6	523.3		2299	871.2		1692	1889		662	734.7	1602	289.8		6065	243.7		2851	272.9								3497	2479		494	281

## Sheet: 358
Male 358
2015-04-21													OK
Gamme Plasma (µL)												load	ng / µL
1	8752576	8752576										1	71.878		Gamme Pla 1 (20/04)
0.66	5537245	5537245										0.66	73.2143		Gamme Pla 2 (6/05)
0.5	3963561	3963561										0.5	73.5843
0.33	1572851	1572851										0.33	58.4153
0.25	126861	126861										0.25	34.7331
Gamme HK (ng)												ratio	82.5498
10	332661	332661
40	3818325	3818325
80	10955665	10955665
120	14783496	14783496
					1.12676e+07	-2.18401e+06			136494	-1.05836e+06
2015-05-07													OK
Gamme Plasma (µL)												load	ng / µL
1	12066149	12066149										1	95.2504
0.66	11057104	11057104										0.66	126.56
0.5	10259214	10259214										0.5	148.523
0.33	8435114	8435114										0.33	160.827
0.25	6107008	6107008										0.25	104.12
Gamme HK (ng)												ratio	83.0345
20	4972572	4972572
40	8344050	8344050
80	10185672	10185672
110	13484457	13484457
					7.14839e+06	5.6676e+06			86089.3	3866104
2015-05-07													OK
Gamme Plasma (µL)												load	ng / µL
1	19326420											1	60.845
0.66	20930146	20930146										0.66	101.247
0.5	18242455	18242455										0.5	113.609
0.33	13279805	13279805										0.33	116.08
0.25	10464630	10464630										0.25	111.252
Gamme HK (ng)												ratio	95.5028
20	6561156	6561156
40	15057088	15057088
80	26800560	26800560
110	30662880	30662880
					2.56214e+07	4.58393e+06			268280	3.00295e+06
2015-05-12													OK/second expo
Gamme Plasma (µL)												load	ng / µL
1	13125010	13125010										1	82.861
0.66	10584891	10584891										0.66	91.6169
0.5	9683437	9683437										0.5	105.04
0.33	6932128	6932128										0.33	85.6492
0.25	5617480	5617480										0.25	66.697
Gamme HK (ng)												ratio	86.0076
20	5347344	5347344
40	9068448	9068448
80	12863952	12863952
110	15982148	15982148
					9.75581e+06	3.84241e+06			113430	3.72613e+06
2015-05-27													pas terrible
Gamme Plasma (µL)												load	ng / µL
1	23282324	23282324										1	135.798
0.66	9705604	9705604										0.66	76.8447
0.5	9786688	9786688										0.5	102.451
0.33	9826244	9826244										0.33	155.98
0.25	5865350	5865350										0.25	106.608
Gamme HK (ng)												ratio	127.823
20	5099900	5099900
40	8162300	8162300
80	13100670	13100670
110	19980367	19980367
					2.03974e+07	515445			159576	1.61233e+06

## Sheet: 360
Female 360
2015-04-21													OK
Gamme Plasma (µL)												load	ng / µL
1	12074832	12074832										1	94.5128
0.66	7272960	7272960										0.66	89.8157
0.5	2850144	2850144										0.5	53.6507
0.33	430704	430704										0.33	27.4921
0.25	304224	304224										0.25	32.5773
Gamme HK (ng)												ratio	122.838
10	61392	61392
40	4016976	4016976
80	12717552	12717552
120	14052144	14052144
					1.67408e+07	-4.58741e+06			136284	-805715
2015-04-23													OK; AC1 1/10 000
Gamme Plasma (µL)												load	ng / µL
1	9756000	9756000										1	107.505
0.66	6627700	6627700										0.66	76.6186
0.5	5768350	5768350										0.5	69.8552
0.33	4512000	4512000										0.33	36.5492
0.25	4794650	4794650										0.25	68.8226
Gamme HK (ng)												ratio	126.091
10	4350550	4350550
40	6368100	6368100
80	7498500	7498500
100	9817050	9817050
					6.92785e+06	2.49528e+06			54943.2	3.84932e+06
2015-05-12
Gamme Plasma (µL)												load	ng / µL
1	22464775	22464775										1	124.571
0.66	19191149	19191149										0.66	153.595
0.5	14130894	14130894										0.5	131.028
0.33	9501734	9501734										0.33	99.1208
0.25	7813818	7813818										0.25	82.9945
Gamme HK (ng)												ratio	144.035
20	5538911	5538911
40	13174920	13174920
80	16512542	16512542
110	19595938	19595938
					2.03255e+07	3.4821e+06			141115	4.88587e+06
2015-05-13
Gamme Plasma (µL)												load	ng / µL
1	16505940	16505940										1	87.3625
0.66	10215828	10215828										0.66	67.5106
0.5	6477614	6477614										0.5	38.2353
0.33	5352336	5352336										0.33	34.7269
0.25	4535622	4535622										0.25	23.6078
Gamme HK (ng)												ratio	110.565
20	5374329	5374329
40	10903652	10903652
80	15955497	15955497
110	19176476	19176476
					1.62471e+07	-285925			146946	3.66835e+06
2015-05-27
Gamme Plasma (µL)												load	ng / µL
1	16505940	16505940										1	87.3625
0.66	10215828	10215828										0.66	67.5106
0.5	6477614	6477614										0.5	38.2353
0.33	5352336	5352336										0.33	34.7269
0.25	4535622	4535622										0.25	23.6078
Gamme HK (ng)												ratio	110.565
20	5374329	5374329
40	10903652	10903652
80	15955497	15955497
110	19176476	19176476
					1.62471e+07	-285925			146946	3.66835e+06

[truncated: 3 more sheets: 359, repetability, robustness]
